# Supplementary material for: Alternative Splicing for Leucanthemella linearis NST1 Contributes to Variable Abiotic Stress Resistance in Transgenic Tobacco
Source: Genes (Basel). 2023 Jul 28;14(8):1549. doi: 10.3390/genes14081549 (PMC10454811; doi:10.3390/genes14081549)
Supplement: Supplementary file 1 [file genes-14-01549-s001.zip]

Archive with 2 entries (2 files):
- Figure S1super35S carrier structure.pdf
- Table S1 Information on the molecular markers and primers used in this study for various purposes..xlsx
