# Supplementary material for: Alternative Splicing for Leucanthemella linearis NST1 Contributes to Variable Abiotic Stress Resistance in Transgenic Tobacco
Source: Genes (Basel). 2023 Jul 28;14(8):1549. doi: 10.3390/genes14081549 (PMC10454811; doi:10.3390/genes14081549)
Supplement: Supplementary file 1 [file genes-14-01549-s001.zip › Table S1 Information on the molecular markers and primers used in this study for various purposes..xlsx]

## Sheet: Sheet1
Table S1 Information on molecular markers and primers used in this study for various purposes.
Gene name	Primer sequences		Tm
1300GFP	GTGACGCCATTTCGCCTTTTC	GGTGGTGCAGATGAACTTCAGG
LlNST1	TGGAAAGAGATTGTGTCAGGAGAGA	CTCAACCTGATTGTGCTGCTGC
LlNST1	TCTGAACCCTAATACGCTGCCCG	AACGAGAAATCCAAATCCGCCAAG
LlACTIN	TCCGGCTATGTATGTTGCTATTC	AATCTTCATCAAGGGATCGGTAAG
